# Supplementary material for: The effect of node features on GCN-based brain network classification: an empirical study
Source: PeerJ. 2023 Mar 20;11:e14835. doi: 10.7717/peerj.14835 (PMC10035427; doi:10.7717/peerj.14835)
Supplement: Supplemental Information 3 [file peerj-11-14835-s003.zip]

Archive with 1 entries (1 files):
- w_gcn.py
