# Supplementary material for: The effect of node features on GCN-based brain network classification: an empirical study
Source: PeerJ. 2023 Mar 20;11:e14835. doi: 10.7717/peerj.14835 (PMC10035427; doi:10.7717/peerj.14835)
Supplement: Supplemental Information 3 [file peerj-11-14835-s003.zip › w_gcn.py]

# -*- coding: utf-8 -*-
"""
Created on Sun Nov 21 10:17:44 2021

@author: WGY
"""


import os
import scipy.io
from sklearn.model_selection import train_test_split
import scipy.linalg
import numpy as np
import torch.nn as nn
import torch
import torch.nn.init as init
import scipy.sparse as sp

import torch.nn.functional as F
import torch.optim as optim
from sklearn.model_selection import KFold
from sklearn.metrics import confusion_matrix,roc_auc_score

#import matplotlib.pyplot as plt
np.seterr(divide='ignore',invalid='ignore')


# fea = scipy.io.loadmat('.//matlab_AB.mat')
# dfea = scipy.io.loadmat('.//abide.mat')
# sparse_adjacency = dfea['A']
# a = sparse_adjacency[0]
# adj = scipy.io.loadmat('.//brainNetSet_LR_184.mat')
# brainnet=adj['brainNetSet3']
# b=brainnet[0][1]
# adj_pc = []
# a_signal=[]
# for i in range(len(a)):
#     a_signal.append(a[i])
#     ap = np.corrcoef(a[i].T)
#     adj_pc.append(ap)
# adj_pc_arr = np.array(adj_pc)
# a_signal_arr=np.array(a_signal)
# graph_labels = np.ones(len(a))
# graph_labels[78:] = 0
#
# bold = []
# for i in range(len(a)):
#
#     bold.append(a[i].T)
# bold_arr = np.array(bold)

dfea = scipy.io.loadmat('.//adni.mat')
fea = scipy.io.loadmat('.//matlab_AD.mat')
sparse_adjacency = dfea['DATA']
a = sparse_adjacency[0]
adj = scipy.io.loadmat('.//brainNetSet_SR.mat')
brainnet=adj['brainNetSet2']
b=brainnet[0][1]
a_signal=[]
adj_pc = []
for i in range(len(a)):
    a_signal.append(a[i])
    adj_p = np.corrcoef(a[i].T)
    adj_pc.append(adj_p)
adj_pc_arr = np.array(adj_pc)
a_signal_arr=np.array(a_signal)

bold = []
for i in range(len(a)):
    bold.append(a[i].T)
bold_arr = np.array(bold)

graph_labels = np.ones(len(a))
graph_labels[69:] = 0

def encode_onehot(labels):
    classes = set(labels)
    classes_dict = {c: np.identity(len(classes))[i, :] for i, c in
                    enumerate(classes)}
    labels_onehot = np.array(list(map(classes_dict.get, labels)),
                             dtype=np.int32)
    return labels_onehot
labels = encode_onehot(range(116))

def calculate_metric(gt, pred):
    #pred[pred > 0.5] = 1
    #pred[pred < 1] = 0
    confusion = confusion_matrix(gt, pred)
    TP = confusion[1, 1]
    TN = confusion[0, 0]
    FP = confusion[0, 1]
    FN = confusion[1, 0]
    Accuracy = (TP + TN) / float(TP + TN + FP + FN)
    Sensitivity = TP / float(TP + FN)
    Specificity = TN / float(TN + FP)
    Precision = TP / float(TP + FP)
    F1score  = 2*TP / float(2*TP + FP + FN)
    # PPV=TP / float(TP + FP)
    # NPV=TN / float(TN + FN)
    return Accuracy, Sensitivity, Specificity, Precision, F1score #
     
kf = KFold(n_splits=5, shuffle=True)
unique_indicator = range(len(a))


class GraphConvolution(nn.Module):
    def __init__(self, input_dim, output_dim, use_bias=True):
        """图卷积：L*X*\theta
        Args:
        ----------
            input_dim: int
                节点输入特征的维度
            output_dim: int
                输出特征维度
            use_bias : bool, optional
                是否使用偏置
        """
        super(GraphConvolution, self).__init__()
        self.input_dim = input_dim
        self.output_dim = output_dim
        self.use_bias = use_bias
        # 权重矩阵
        self.weight = nn.Parameter(torch.Tensor(input_dim, output_dim))
        if self.use_bias:
            self.bias = nn.Parameter(torch.Tensor(output_dim))
        else:
            self.register_parameter('bias', None)
        self.reset_parameters()  # 使用自定义参数初始化方式

    def reset_parameters(self):  # 自定义权重和偏置的初始化方式
        init.kaiming_uniform_(self.weight)
        if self.use_bias:
            init.zeros_(self.bias)
        pass

    def forward(self, adjacency, input_feature):
        """邻接矩阵是稀疏矩阵，因此在计算时使用稀疏矩阵乘法"""
        # adjacency (N,N) 归一化的拉普拉斯矩阵
        # input_feature（N,input_dim） N为所有节点个数 （包含所有图）
        support = torch.mm(input_feature, self.weight)  # XW (N,output_dim=hidden_dim)
        output = torch.sparse.mm(adjacency, support)  # L(XW)  (N,output_dim=hidden_dim)
        if self.use_bias:
            output += self.bias
        return output  # (N,output_dim=hidden_dim)

    def __repr__(self):
        return self.__class__.__name__ + ' (' \
                + str(self.input_dim) + ' -> ' \
                + str(self.output_dim) + ')'


def tensor_from_numpy(x, device):  # numpy数组转换为tensor 并转移到所用设备上
    return torch.from_numpy(x).to(device)


def normalization(adjacency):
    """计算 L=D^-0.5 * (A+I) * D^-0.5,
    Args:
        adjacency: sp.csr_matrix.
    Returns:
        归一化后的邻接矩阵，类型为 torch.sparse.FloatTensor
    """
    adjacency += sp.eye(adjacency.shape[0])  # 增加自连接 A+I
    degree = np.array(adjacency.sum(1))  # 得到此时的度矩阵对角线 对增加自连接的邻接矩阵按行求和
    d_hat = sp.diags(np.power(degree, -0.5).flatten())  # 开-0.5次方 转换为度矩阵（对角矩阵）
    L = d_hat.dot(adjacency).dot(d_hat).tocoo()  # 得到归一化、并引入自连接的拉普拉斯矩阵 转换为coo稀疏格式
    # 转换为 torch.sparse.FloatTensor
    # 稀疏矩阵非0值 的坐标（行索引，列索引）
    indices = torch.from_numpy(np.asarray([L.row, L.col])).long()
    # 非0值
    values = torch.from_numpy(L.data.astype(np.float32))
    # 存储为tensor稀疏格式
    tensor_adjacency = torch.sparse.FloatTensor(indices, values, L.shape)

    return tensor_adjacency


def global_max_pool(x):
    # 对于每个图保留节点的状态向量 按位置取最大值 最后一个图对应一个状态向量
    x=x.max(axis=0).values
    x=torch.unsqueeze(x,0)
    # print (num)
    return x


def global_avg_pool(x):
    # 每个图保留节点的状态向量 按位置取平均值 最后一个图对应一个状态向量
    x=x.mean(axis=0)
    x=torch.unsqueeze(x,0)

    return x

class ModelA(nn.Module):
    def __init__(self, input_dim, hidden_dim, num_classes=2):
        """图分类模型结构A

        Args:
        ----
            input_dim: int, 输入特征的维度
            hidden_dim: int, 隐藏层单元数
            num_classes: 分类类别数 (default: 2)
        """
        super(ModelA, self).__init__()
        self.input_dim = input_dim
        self.hidden_dim = hidden_dim
        self.num_classes = num_classes

        # 三个gcn层 (N,input_dim) -> (N,hidden_dim)
        self.gcn1 = GraphConvolution(input_dim, hidden_dim)
        self.gcn2 = GraphConvolution(hidden_dim, hidden_dim)
        #self.gcn3 = GraphConvolution(hidden_dim, hidden_dim)
        
        # self.pool = SelfAttentionPooling(hidden_dim * 3, 0.5)
        #self.fc1 = nn.Sequential(nn.Linear(hidden_dim * 2 , hidden_dim), nn.Dropout(0.5))
        #self.fc1 = nn.Linear(hidden_dim * 2 * 3, hidden_dim)
        #self.fc2 =  nn.Sequential(nn.Linear(hidden_dim, hidden_dim // 2), nn.Dropout(0.5))
        self.fc = nn.Linear(hidden_dim , num_classes)

    def forward(self, adjacency, input_feature):
        gcn1 = F.relu(self.gcn1(adjacency, input_feature))  # (N,hidden_dim)
        gcn2 = F.relu(self.gcn2(adjacency, gcn1))  # (N,hidden_dim)

        gcn_feature = torch.cat((gcn1, gcn2,gcn3), dim=1)  # (N,hidden_dim*3)
        #gcn_feature = gcn2
        readout = torch.cat((global_avg_pool(gcn_feature),
                             global_max_pool(gcn_feature)), dim=1)
        #readout=global_avg_pool(gcn_feature)
        # fc1（G,hidden_dim）
        fc1 = F.relu(self.fc1(readout))
        # print(fc1.size())
        # fc2（G,hidden_dim//2）
        #fc2 = F.relu(self.fc2(fc1))
        fc2 = F.dropout(fc1, p=0.5, training=self.training)# fc3（G,num_classes=2）
        logits = self.fc(fc2)

        return logits


def preprocess_adj(adj, device):
    # adj_normalizer = fetch_normalization(normalization)
    adj_normalizer = aug_normalized_adjacency
    r_adj = adj_normalizer(adj)
    r_adj = sparse_mx_to_torch_sparse_tensor(r_adj).float()
    r_adj = r_adj.to(device)
    return r_adj


def sparse_mx_to_torch_sparse_tensor(sparse_mx):
    """Convert a scipy sparse matrix to a torch sparse tensor."""
    sparse_mx = sparse_mx.tocoo().astype(np.float32)
    indices = torch.from_numpy(
        np.vstack((sparse_mx.row, sparse_mx.col)).astype(np.int64))
    values = torch.from_numpy(sparse_mx.data)
    shape = torch.Size(sparse_mx.shape)
    return torch.sparse.FloatTensor(indices, values, shape)


def aug_normalized_adjacency(adj):
    adj = adj + sp.eye(adj.shape[0])
    adj = sp.coo_matrix(adj)
    row_sum = np.array(adj.sum(1))
    d_inv_sqrt = np.power(row_sum, -0.5).flatten()
    d_inv_sqrt[np.isinf(d_inv_sqrt)] = 0.
    d_mat_inv_sqrt = sp.diags(d_inv_sqrt)
    return d_mat_inv_sqrt.dot(adj).dot(d_mat_inv_sqrt).tocoo()


INPUT_DIM =116# 特征向量维度
NUM_CLASSES = 2
EPOCHS =100 # @param {type: "integer"}
HIDDEN_DIM =32# @param {type: "integer"}
LEARNING_RATE = 0.001  # @param
WEIGHT_DECAY = 0.0001  # @param

DEVICE = "cuda" if torch.cuda.is_available() else "cpu"
acc_ave = []
sen_ave = []
spe_ave = []
pre_ave = []
f1_ave  = []
auc_ave = []
#for train_index, test_index in kf.split(unique_indicator):
    
model = ModelA(INPUT_DIM, HIDDEN_DIM, NUM_CLASSES).to(DEVICE)

criterion = nn.CrossEntropyLoss().to(DEVICE)  # 交叉熵损失函数
    # Adam优化器
optimizer = optim.Adam(model.parameters(), LEARNING_RATE, weight_decay=WEIGHT_DECAY)

train_index, test_index = train_test_split(unique_indicator, train_size=0.8,random_state=1234)
for epoch in range(EPOCHS):
    train_acc = 0.0
    loss=0.0
    model.train()
    for i in train_index:

        #ad_tr = adj_pc_arr[i]
        ad_tr = b[:,:,i]
        adj_tr = abs(ad_tr)
        adj_tr[adj_tr >= 1e-3] = 1
        adj_tr[adj_tr < 1e-3] = 0
        Feature1=bold_arr[i]
        f1 = torch.tensor(fea['data1'][i]).unsqueeze(1)
        f2 = torch.tensor(fea['data2'][i]).unsqueeze(1)
        f3 = torch.tensor(fea['data3'][i]).unsqueeze(1)
        f4 = torch.tensor(fea['data4'][i]).unsqueeze(1)  # 0.4000
        f5 = torch.tensor(fea['data5'][i]).unsqueeze(1)  # 0.4667
        f6 = torch.tensor(fea['data6'][i]).unsqueeze(1)  # 0.4815
        f7 = torch.tensor(fea['data7'][i]).unsqueeze(1)  # 0.4074
        f8 = torch.tensor(fea['data8'][i]).unsqueeze(1)

        Feature3 = torch.cat([f1, f2, f3, f4, f5, f6, f7, f8], dim=1).type(torch.float32).to(DEVICE)
        Feature2 =torch.from_numpy( labels).type(torch.float32).to(DEVICE)
        Feature4 = adj_pc_arr
        Feature1 = torch.from_numpy(Feature1).type(torch.float32).to(DEVICE)
        # node_fea_tr = Feature2.to(DEVICE)
        #node_fea_tr = Feature3.type(torch.float32).to(DEVICE)
        node_fea_tr4 = torch.from_numpy(Feature4[i]).type(torch.float32).to(DEVICE)
        #node_fea_tr=torch.cat([Feature1,Feature2 ],dim=1)#
        node_fea_tr = Feature2
        adj_tr_csr = sp.csr_matrix(adj_tr)
        normalize_adjacency_tr = normalization(adj_tr_csr).to(DEVICE)
        train_label=graph_labels[i]
        train_label=torch.Tensor([train_label]).to(DEVICE)
        logits = model(normalize_adjacency_tr, node_fea_tr)

        #logits=torch.unsqueeze(logits,0)
        loss = criterion(logits, train_label.long())  # 只对训练的数据计算损失值
        optimizer.zero_grad()
        loss.backward()  # 反向传播计算参数的梯度
        optimizer.step()
        _, train_pred = torch.max(logits, 1)
        loss+=loss.item()
        train_acc += (train_pred.cpu() == train_label.cpu()).sum().item()

    print("Epoch {:03d}: Loss {:.4f}, TrainAcc {:.4}".format(
          epoch, loss, train_acc/len(train_index)))

    model.eval()
    correct = 0
    total = 0
    Test_pred = []
    Labels = []
    for i in test_index:
        ad_te = b[:, :, i]
        adj_te = abs(ad_te)
        adj_te[adj_te >= 1e-3] = 1
        adj_te[adj_te < 1e-3] = 0
        Feature1=bold_arr[i]
        f1 = torch.tensor(fea['data1'][i]).unsqueeze(1)
        f2 = torch.tensor(fea['data2'][i]).unsqueeze(1)
        f3 = torch.tensor(fea['data3'][i]).unsqueeze(1)
        f4 = torch.tensor(fea['data4'][i]).unsqueeze(1)  # 0.4000
        f5 = torch.tensor(fea['data5'][i]).unsqueeze(1)  # 0.4667
        f6 = torch.tensor(fea['data6'][i]).unsqueeze(1)  # 0.4815
        f7 = torch.tensor(fea['data7'][i]).unsqueeze(1)  # 0.4074
        f8 = torch.tensor(fea['data8'][i]).unsqueeze(1)

        Feature3 = torch.cat([f1, f2, f3, f4, f5, f6, f7, f8], dim=1).type(torch.float32).to(DEVICE)
        Feature2 = torch.from_numpy( labels).type(torch.float32).to(DEVICE)
        #node_fea_te = torch.from_numpy(Feature3).type(torch.float32).to(DEVICE)
        # node_fea_te = Feature2.to(DEVICE)
        Feature1 = torch.from_numpy(Feature1).type(torch.float32).to(DEVICE)
        node_fea_te4 = torch.from_numpy(Feature4[i]).type(torch.float32).to(DEVICE)
        #node_fea_te = torch.cat([Feature1,Feature2], dim=1)  #
        node_fea_te = Feature2
        adj_te_csr = sp.csr_matrix(adj_te)
        normalize_adjacency_te = normalization(adj_te_csr).to(DEVICE)

        test_label=graph_labels[i]

        test_label=torch.Tensor([test_label]).to(DEVICE)
        logits = model(normalize_adjacency_te, node_fea_te)
        #logits=torch.unsqueeze(logits,0)
        Labels.append(test_label)
         # 取出测试数据对应的输出
        _, predicted = torch.max(logits.data, 1)
        total += test_label.size(0)
        correct += (predicted == test_label).sum().item()
        test_acc = correct / total
        Test_pred.append(predicted)
    y_true = torch.cat(Labels, -1).cpu()
            # print(y_true.shape)
    y_pred = torch.cat(Test_pred, -1).cpu()

    #test_acc = torch.eq( predicted, test_label).float().mean()
    auc = roc_auc_score(y_true, y_pred)
    Acc, Sen, Spe, Pre, F1 = calculate_metric(np.array(y_true), np.array(y_pred))

    print(f'Epoch: {epoch:03d}, Test Acc: {test_acc:.4f}')
    print(f'Acc: {Acc:.4f}, Sen:{Sen:.4f}, Spe:{Spe:.4f}, Pre:{Pre:.4f}, F1:{F1:.4f}, AUC:{auc:.4F}')
    if epoch > 90:
        acc_ave.append(test_acc)
        sen_ave.append(Sen)
        spe_ave.append(Spe)
        pre_ave.append(Pre)
        f1_ave.append(F1)
        auc_ave.append(auc)
#fpr, tpr, thresholds = roc_curve(Ylab, Ypre)
#print(np.mean(test_acc_total))

print('Acc', "{:.4f}".format(np.mean(acc_ave)),"{:.4f}".format(np.std(acc_ave)))
print('sen', "{:.4f}".format(np.mean(sen_ave)),"{:.4f}".format(np.std(sen_ave)))
print('spe', "{:.4f}".format(np.mean(spe_ave)),"{:.4f}".format(np.std(spe_ave)))
print('pre', "{:.4f}".format(np.mean(pre_ave)),"{:.4f}".format(np.std(pre_ave)))
print('f1', "{:.4f}".format(np.mean(f1_ave)),"{:.4f}".format(np.std(f1_ave)))
print('auc', "{:.4f}".format(np.mean(auc_ave)),"{:.4f}".format(np.std(auc_ave)))
   
